# Supplementary material for: Influence of Sugars and Surface Properties on Wettability and Adhesion of Starch-Based Model Suspensions on Polytetrafluoroethylene (PTFE) and Polyethylene Terephthalate (PET) Surfaces
Source: Foods. 2025 Jun 9;14(12):2033. doi: 10.3390/foods14122033 (PMC12192528; doi:10.3390/foods14122033)
Supplement: Supplementary file 1 [file foods-14-02033-s001.zip]

Archive with 1 entries (1 files):
- Figures - supplementary material.pdf
